# Supplementary material for: Biological Activity of NHC-Gold-Alkynyl Complexes Derived from 3-Hydroxyflavones
Source: Pharmaceutics. 2022 Sep 27;14(10):2064. doi: 10.3390/pharmaceutics14102064 (PMC9612383; doi:10.3390/pharmaceutics14102064)
Supplement: Supplementary file 1 [file pharmaceutics-14-02064-s001.zip]

Archive with 1 entries (1 files):
- pharmaceutics-1921963-supplementary.pdf
